# Supplementary material for: Bacterial meningitis in the early postnatal mouse studied at single-cell resolution
Source: eLife. 2023 Jun 15;12:e86130. doi: 10.7554/eLife.86130 (PMC10270687; doi:10.7554/eLife.86130)
Supplement: Supplementary file 6. — FC, fold change. [file elife-86130-supp6.xlsx]

## Sheet: EC arachnoid
gene	avg_log2FC	p_val	p_val_adj
Slc7a1	-2.93799	9.49099e-172	1.529e-167
Slc6a6	-2.76593	5.35596e-170	8.62846e-166
Hmcn1	-2.65628	3.97958e-186	6.4111e-182
Lrp8	-2.5026	4.09358e-150	6.59475e-146
Tsix	-2.38895	3.24835e-187	5.2331e-183
Rnf220	-2.32471	1.99995e-132	3.22193e-128
Dach2	-2.31997	1.67073e-152	2.69155e-148
Xist	-2.27507	1.36186e-193	2.19396e-189
Iqsec1	-2.19514	9.63538e-153	1.55226e-148
Spock2	-2.151	3.09088e-109	4.9794e-105
Tspan18	-2.06077	6.99308e-123	1.12658e-118
Ptprm	-2.05729	3.414e-142	5.49996e-138
Ttyh2	-2.04901	6.90543e-139	1.11247e-134
Tnfrsf19	-2.00256	1.76406e-111	2.84191e-107
Pltp	-1.99462	8.6875e-130	1.39956e-125
Kdr	-1.97986	1.39873e-141	2.25336e-137
Grb14	-1.96266	4.24334e-96	6.83602e-92
Mtss1	-1.95086	4.82561e-122	7.77407e-118
Gm20663	-1.93103	3.33299e-131	5.36945e-127
Map2k6	-1.92346	3.59125e-111	5.78551e-107
Flrt2	-1.88625	2.15687e-104	3.47472e-100
Slc22a8	-1.84154	6.74596e-133	1.08677e-128
Adgrg6	-1.73259	2.62265e-84	4.22509e-80
Cadm1	-1.71898	5.02522e-96	8.09562e-92
Pip5k1b	-1.71574	1.27239e-102	2.04981e-98
Tek	-1.67485	3.4333e-105	5.53104e-101
Slc7a5	-1.65526	2.68837e-91	4.33096e-87
BC028528	-1.65262	3.05348e-101	4.91916e-97
Rassf8	-1.64152	3.72018e-93	5.9932e-89
Ushbp1	-1.62143	3.0122e-102	4.85266e-98
Gatm	-1.62001	9.29088e-95	1.49676e-90
Kcp	-1.60992	2.10236e-118	3.3869e-114
Hmgcs2	-1.60433	5.34617e-84	8.61267e-80
Bsg	-1.58942	2.15989e-73	3.47959e-69
Ebf1	-1.58633	9.47943e-81	1.52714e-76
Slco1c1	-1.58214	3.82655e-86	6.16457e-82
Adgre5	-1.54156	2.99791e-93	4.82963e-89
Tox	-1.54016	4.78939e-72	7.7157e-68
Lypd6	-1.5333	6.89958e-88	1.11152e-83
Lhfpl2	-1.51319	1.08559e-82	1.74888e-78
Pgm5	-1.4788	9.11208e-70	1.46796e-65
Fgfr4	-1.47865	2.36812e-87	3.81505e-83
Mpzl1	-1.47255	7.386e-84	1.18988e-79
Mdga2	-1.45856	3.25064e-36	5.23678e-32
Tmem44	-1.45792	3.60883e-80	5.81382e-76
Prkag2	-1.45602	3.1368e-68	5.05338e-64
Rora	-1.45206	1.11402e-69	1.79469e-65
Adgrl4	-1.44903	1.88469e-79	3.03623e-75
Tfrc	-1.44735	5.51254e-76	8.88071e-72
Ppp1r9a	-1.4458	3.11919e-78	5.02501e-74
Zfp366	-1.44061	5.65861e-56	9.11603e-52
Rbfox1	-1.4394	7.56851e-21	1.21929e-16
Prex1	-1.4342	2.46597e-74	3.97268e-70
Stox2	-1.43366	1.04728e-70	1.68716e-66
Rnf121	-1.43337	8.0644e-54	1.29917e-49
Slc1a4	-1.41939	6.98333e-73	1.12501e-68
Selenop	-1.41798	1.87511e-67	3.02081e-63
Arhgap18	-1.41576	2.93795e-51	4.73304e-47
Iigp1	-1.40953	4.91735e-43	7.92185e-39
Rundc3b	-1.3896	3.83066e-68	6.17119e-64
Slc43a2	-1.38756	1.02115e-71	1.64508e-67
Etl4	-1.38138	1.53173e-58	2.46762e-54
Airn	-1.36471	7.5929e-66	1.22322e-61
Lama1	-1.35275	3.96814e-58	6.39268e-54
Mmp28	-1.34662	2.66274e-76	4.28967e-72
Mvb12b	-1.34295	2.17474e-64	3.5035e-60
Rasgrp3	-1.32228	1.57529e-57	2.5378e-53
Plekhg1	-1.32159	2.53939e-79	4.09095e-75
Sobp	-1.31898	4.63688e-55	7.47002e-51
Ly75	-1.3145	2.35041e-50	3.78651e-46
H2-D1	-1.31057	4.45139e-55	7.17118e-51
Sorbs2	-1.30108	3.15431e-72	5.0816e-68
Ccser1	-1.2959	1.19281e-57	1.92162e-53
Auts2	-1.29116	1.87318e-84	3.0177e-80
Ldlrad4	-1.28566	2.24442e-67	3.61576e-63
Nrp2	-1.28187	5.94196e-63	9.57249e-59
Tox3	-1.26937	1.555e-62	2.50511e-58
Fam155a	-1.25943	7.56385e-22	1.21854e-17
Fzd6	-1.25521	2.30232e-66	3.70904e-62
Epn2	-1.25452	1.26239e-63	2.03371e-59
4930578C19Rik	-1.25223	6.8933e-58	1.11051e-53
Hspa12b	-1.25165	6.00051e-62	9.66682e-58
Pknox2	-1.22912	1.87809e-53	3.02561e-49
Cobll1	-1.22469	2.66654e-53	4.2958e-49
Cachd1	-1.21313	1.28123e-54	2.06406e-50
St8sia1	-1.21262	3.4526e-64	5.56214e-60
Egflam	-1.21217	1.13611e-67	1.83028e-63
Nckap5	-1.19828	1.1191e-58	1.80287e-54
Tpd52l1	-1.19427	5.35108e-58	8.62059e-54
2900026A02Rik	-1.19066	8.48193e-59	1.36644e-54
Klhl5	-1.18906	6.37688e-48	1.02732e-43
Ppp1r16b	-1.17838	4.07105e-65	6.55847e-61
Itga2	-1.17292	1.27959e-49	2.06143e-45
Igf1r	-1.17127	1.33905e-52	2.15721e-48
Ctsh	-1.1706	2.08243e-51	3.35479e-47
Plekhg5	-1.16654	2.99269e-68	4.82122e-64
Gm48094	-1.16184	5.1584e-54	8.31019e-50
Gdpd5	-1.1564	9.97304e-67	1.60666e-62
Utrn	-1.1437	1.17427e-69	1.89175e-65
Aplnr	-1.14344	3.56459e-57	5.74255e-53
Ophn1	-1.13758	3.55652e-53	5.72955e-49
Ppard	-1.13528	2.06975e-53	3.33437e-49
Ldlrad3	-1.12491	2.74795e-46	4.42695e-42
Cdh2	-1.12235	1.01841e-34	1.64065e-30
Tm6sf1	-1.11416	9.87295e-53	1.59053e-48
Golim4	-1.11294	6.34705e-38	1.02251e-33
Hip1	-1.11191	2.66806e-43	4.29825e-39
Slc8a1	-1.11112	2.17047e-33	3.49663e-29
Sox13	-1.10645	1.56088e-57	2.51458e-53
Eng	-1.10614	3.4937e-45	5.62836e-41
Jcad	-1.09881	2.48084e-49	3.99664e-45
Fam171a1	-1.09572	1.41061e-37	2.27249e-33
Dlc1	-1.09031	2.35382e-41	3.79201e-37
Flvcr2	-1.08511	1.03236e-56	1.66313e-52
Tnfsf10	-1.08491	1.61184e-45	2.59668e-41
Itga4	-1.07608	4.11834e-53	6.63464e-49
Efr3b	-1.07218	4.12522e-39	6.64574e-35
Tpcn1	-1.07215	4.67026e-69	7.52379e-65
Ttc28	-1.07135	1.96254e-45	3.16165e-41
Dab2ip	-1.067	5.28977e-45	8.52183e-41
Ppfia2	-1.06667	4.63556e-37	7.46788e-33
Mfhas1	-1.06647	8.67926e-53	1.39823e-48
Dock6	-1.06618	5.22068e-48	8.41051e-44
Atp8a1	-1.06517	1.83085e-39	2.94949e-35
Arhgap28	-1.06502	3.40674e-43	5.48827e-39
Plagl1	-1.05901	3.46103e-38	5.57572e-34
Dach1	-1.05623	3.22564e-49	5.1965e-45
Ppm1l	-1.05616	6.85015e-44	1.10356e-39
Nfia	-1.05588	3.3557e-47	5.40604e-43
H2-K1	-1.05317	1.67154e-39	2.69285e-35
H2-Q4	-1.03997	1.58567e-63	2.55451e-59
4931422A03Rik	-1.03961	1.95142e-53	3.14374e-49
Coro2b	-1.02935	6.06501e-56	9.77073e-52
Nrep	-1.02916	1.44237e-58	2.32367e-54
Bche	-1.02902	2.19331e-58	3.53342e-54
Hdac7	-1.02892	6.8784e-48	1.10811e-43
Ptprg	-1.0289	1.41484e-58	2.2793e-54
Ets1	-1.02374	4.72788e-43	7.61662e-39
Sorbs2os	-1.02085	1.50874e-38	2.43058e-34
Tgfb2	-1.02038	6.00372e-45	9.672e-41
Prickle2	-1.01809	1.50012e-26	2.41669e-22
Igf2r	-1.01799	5.32219e-52	8.57404e-48
Naaladl2	-1.01674	7.1684e-31	1.15483e-26
Palm	-1.00735	2.09366e-48	3.37289e-44
Dnm3	-1.00541	1.86423e-30	3.00328e-26
Prcp	-1.00241	2.18541e-35	3.5207e-31
Nkd1	-1.0008	1.16381e-30	1.87489e-26
Pim3	1.00461	4.30787e-12	6.93998e-08
Smim3	1.01221	5.66284e-14	9.12284e-10
Dock9	1.01299	6.06434e-42	9.76966e-38
Zfand5	1.01727	2.49199e-11	4.0146e-07
Acsl4	1.0181	1.51757e-14	2.44481e-10
Fstl1	1.02319	4.34444e-16	6.9989e-12
Sat1	1.02346	1.15999e-10	1.86875e-06
Ssbp2	1.02597	2.51688e-11	4.0547e-07
Fndc1	1.03134	3.90742e-07	0.00629485
Klhl2	1.03404	9.99572e-18	1.61031e-13
Gng12	1.03417	2.97819e-19	4.79787e-15
Ndrg1	1.04074	1.8668e-10	3.00742e-06
March3	1.04685	3.14036e-14	5.05912e-10
S100a9	1.05212	3.65914e-15	5.89488e-11
4930578G10Rik	1.05414	8.31473e-07	0.013395
Klf9	1.05961	7.62927e-12	1.22908e-07
Fosl2	1.06062	2.84902e-15	4.58976e-11
Acer2	1.06221	2.11797e-11	3.41206e-07
Ikbke	1.06756	6.08941e-15	9.81004e-11
Nfkbiz	1.06815	3.01814e-14	4.86222e-10
Pik3r5	1.06882	4.94016e-15	7.9586e-11
Ampd3	1.07022	1.47766e-14	2.38051e-10
Cmip	1.07371	1.26377e-16	2.03594e-12
Wbp1l	1.08164	1.50173e-16	2.41929e-12
Sdc4	1.08258	4.61973e-16	7.44239e-12
Hipk1	1.08378	2.45211e-13	3.95035e-09
Junb	1.08903	1.00971e-13	1.62664e-09
Tiparp	1.09023	2.11566e-13	3.40833e-09
Adam9	1.09297	1.52576e-15	2.45801e-11
Lix1l	1.09708	1.67489e-14	2.69825e-10
Med13l	1.10016	2.32238e-24	3.74136e-20
St3gal1	1.10079	4.89104e-16	7.87946e-12
Mlxip	1.10682	7.56405e-14	1.21857e-09
Mrpl18	1.11123	8.49541e-18	1.36861e-13
Tbc1d8	1.11343	3.42327e-14	5.51489e-10
Itga5	1.12214	2.612e-13	4.20794e-09
Fkbp1a	1.12952	4.4238e-20	7.12675e-16
Lcp2	1.12992	2.80309e-15	4.51578e-11
Col4a2	1.13885	1.99123e-26	3.20786e-22
Tgm2	1.14151	2.16207e-13	3.48309e-09
Socs2	1.14246	1.08337e-15	1.74531e-11
Ddx3y	1.1449	1.0225e-16	1.64725e-12
Dhx40	1.14883	2.1486e-12	3.4614e-08
Timp1	1.14943	1.37567e-14	2.21621e-10
Pappa	1.15453	1.52787e-12	2.4614e-08
Tcf4	1.15509	4.20239e-92	6.77005e-88
Tgfbr2	1.1604	1.79777e-29	2.8962e-25
Litaf	1.1656	6.79086e-16	1.09401e-11
Gm26825	1.1766	4.12212e-15	6.64073e-11
Slc10a6	1.17921	3.92543e-18	6.32387e-14
Syn2	1.18373	1.83478e-12	2.95583e-08
Ugcg	1.18868	3.44627e-19	5.55194e-15
Cd9	1.19026	6.41435e-17	1.03335e-12
Serpinb9	1.19054	1.79749e-11	2.89576e-07
Slc1a3	1.19054	9.36173e-14	1.50817e-09
Fnbp1l	1.19502	3.59539e-19	5.79217e-15
Cebpb	1.20016	2.71535e-18	4.37442e-14
Cd14	1.20667	2.186e-17	3.52164e-13
Nr2f2	1.2074	1.01435e-21	1.63413e-17
Aff3	1.21043	1.84577e-13	2.97354e-09
Cxadr	1.22549	6.85818e-15	1.10485e-10
Ankrd28	1.22984	1.35841e-24	2.1884e-20
Il6st	1.23047	5.01454e-22	8.07842e-18
Serping1	1.23162	1.44819e-16	2.33304e-12
Mical3	1.23918	3.01865e-19	4.86305e-15
Irak2	1.25286	1.34599e-15	2.16839e-11
N4bp1	1.25352	5.44494e-19	8.77179e-15
Nfkb1	1.25367	2.16758e-36	3.49197e-32
Slc7a11	1.25592	2.71228e-14	4.36949e-10
Rab31	1.25594	1.48067e-19	2.38537e-15
Doc2b	1.25967	2.16669e-15	3.49054e-11
Pdlim1	1.26727	4.04584e-19	6.51785e-15
Gm20400	1.27092	9.09259e-18	1.46482e-13
Ctps	1.27253	7.13841e-17	1.15e-12
Bmpr2	1.27279	9.07618e-48	1.46217e-43
Camk2d	1.28576	7.75443e-23	1.24924e-18
Samsn1	1.28954	6.22892e-18	1.00348e-13
Tmem252	1.2944	3.78436e-17	6.0966e-13
Ap4e1	1.29937	1.14018e-18	1.83683e-14
Cd47	1.30128	6.31637e-18	1.01757e-13
Pfkfb3	1.30209	1.44844e-20	2.33343e-16
Synpo	1.30687	7.33341e-22	1.18141e-17
Anxa7	1.30799	2.41084e-21	3.88387e-17
Vapa	1.30859	1.44071e-20	2.32098e-16
Mgat5	1.31641	1.53789e-20	2.47754e-16
Cd200	1.31991	1.65282e-20	2.66269e-16
Lipa	1.33589	9.14024e-18	1.47249e-13
S1pr1	1.34549	1.06915e-21	1.7224e-17
Rell1	1.35149	1.68332e-21	2.71182e-17
Eps8	1.36093	2.40532e-18	3.87497e-14
Tnfsf8	1.36564	2.80898e-12	4.52527e-08
Fndc3b	1.37192	3.99414e-45	6.43455e-41
Pdzd2	1.37356	1.54152e-34	2.48339e-30
Myrip	1.3762	5.35346e-20	8.62443e-16
Stat3	1.37678	3.9917e-36	6.43063e-32
Edn1	1.38012	7.36111e-13	1.18587e-08
Rnd1	1.38127	1.46535e-19	2.36067e-15
Cxcl2	1.38474	1.53072e-18	2.466e-14
Fas	1.38726	3.16655e-21	5.10131e-17
Birc3	1.391	2.30454e-20	3.71262e-16
Trpm3	1.4017	1.1653e-22	1.8773e-18
Alcam	1.40469	6.92807e-20	1.11611e-15
Usp54	1.40996	3.57172e-20	5.75405e-16
Il6ra	1.41212	9.43452e-22	1.5199e-17
Sntb2	1.4158	2.86137e-23	4.60967e-19
Scara5	1.41582	2.87643e-20	4.63393e-16
Steap4	1.41858	1.14378e-22	1.84262e-18
Ifitm3	1.42729	1.67788e-27	2.70306e-23
Mark1	1.44391	7.54413e-19	1.21536e-14
Plcb1	1.45162	7.81388e-48	1.25882e-43
Pard3	1.46054	2.06499e-96	3.32669e-92
Plxna2	1.47564	3.26947e-37	5.26711e-33
Socs3	1.47811	2.15082e-25	3.46498e-21
Plcb4	1.48248	1.95318e-69	3.14658e-65
Ebf3	1.48729	5.08387e-18	8.19011e-14
Pla2g4a	1.48878	5.78138e-27	9.31381e-23
D10Wsu102e	1.4977	2.14833e-20	3.46095e-16
Meg3	1.50624	4.48583e-26	7.22668e-22
Mctp2	1.53265	7.46214e-24	1.20215e-19
Hdac9	1.54671	1.25655e-21	2.0243e-17
Acat3	1.55018	2.63955e-28	4.25232e-24
Tnfaip8	1.55287	1.47024e-27	2.36856e-23
Por	1.56893	1.8491e-28	2.97889e-24
Osmr	1.59428	3.87268e-33	6.23889e-29
Tacc1	1.60813	1.69745e-65	2.73459e-61
Ibtk	1.61109	1.13182e-28	1.82336e-24
Icam1	1.61122	1.15583e-25	1.86204e-21
Glis3	1.61138	9.05707e-23	1.45909e-18
Lpl	1.61411	6.16617e-20	9.9337e-16
Sgms1	1.62284	8.65443e-49	1.39423e-44
Hif1a	1.64335	4.65475e-42	7.49881e-38
Stard5	1.65541	2.74681e-36	4.42511e-32
Cebpd	1.66475	1.21302e-31	1.95417e-27
Ctsl	1.66685	2.26555e-27	3.64979e-23
Ern1	1.66745	1.29794e-29	2.09098e-25
Spidr	1.66793	4.16111e-31	6.70355e-27
Lrg1	1.67604	3.2237e-29	5.19339e-25
Uty	1.68009	3.17344e-28	5.11242e-24
Cdyl	1.6822	1.02154e-37	1.6457e-33
Npas2	1.6913	2.73444e-27	4.40519e-23
Olfr1033	1.71681	2.48031e-30	3.99578e-26
Cpne8	1.71858	1.07417e-54	1.73049e-50
Fchsd2	1.72852	1.00761e-52	1.62326e-48
Akap12	1.77073	5.89168e-23	9.49149e-19
Dennd4a	1.78557	3.01435e-29	4.85613e-25
Tm4sf1	1.80986	4.78369e-39	7.70652e-35
Pcdh7	1.81741	5.55281e-43	8.94558e-39
Plpp3	1.84972	5.13031e-33	8.26493e-29
Ifitm1	1.85587	3.62633e-37	5.84202e-33
Slc39a14	1.87441	4.48937e-33	7.23238e-29
Xbp1	1.88826	2.07581e-42	3.34414e-38
Gm15283	1.89407	2.30186e-39	3.7083e-35
Ptgs2	1.9214	8.03152e-34	1.29388e-29
Rnf125	1.93285	5.67281e-41	9.13889e-37
Serpina3n	1.97105	6.64952e-34	1.07124e-29
Arhgap26	1.99184	1.30157e-104	2.09683e-100
Galnt18	1.99822	2.74735e-85	4.42599e-81
Lrmda	2.00597	1.6073e-58	2.58936e-54
Pawr	2.0065	8.4564e-47	1.36233e-42
Irak3	2.00809	1.42885e-40	2.30188e-36
Hif3a	2.02746	1.34658e-41	2.16934e-37
Ndfip1	2.04665	2.3274e-67	3.74944e-63
Fth1	2.06256	3.48098e-132	5.60786e-128
Csf2rb	2.08739	1.63139e-43	2.62818e-39
Slc41a2	2.08856	2.23266e-35	3.59682e-31
Sbno2	2.11566	2.1271e-52	3.42676e-48
Lhfpl3	2.12666	4.01719e-27	6.47169e-23
Nfkbia	2.13179	1.36883e-66	2.20519e-62
Ier3	2.14706	1.97949e-48	3.18897e-44
Errfi1	2.15078	6.69694e-38	1.07888e-33
Fkbp5	2.15174	1.26575e-49	2.03912e-45
Atp8b1	2.16888	7.09468e-47	1.14295e-42
Igfbp3	2.18001	1.60996e-43	2.59364e-39
Apod	2.19279	2.76914e-69	4.46108e-65
Lbp	2.2294	5.8501e-52	9.42451e-48
Susd6	2.23713	3.29826e-106	5.3135e-102
Tnip1	2.24815	5.54999e-59	8.94104e-55
Sod2	2.28749	2.48473e-61	4.0029e-57
Ackr1	2.32921	5.63417e-50	9.07665e-46
Fmnl2	2.3604	3.54039e-156	5.70358e-152
Zbtb16	2.62298	1.60242e-68	2.5815e-64
Cxcl1	2.77181	8.11264e-60	1.30695e-55
Pde4b	2.84013	1.68942e-109	2.72165e-105
Selp	2.84027	1.45446e-42	2.34314e-38
Kiz	2.97754	1.9191e-73	3.09167e-69
Saa3	3.07329	1.55667e-89	2.5078e-85
Mt2	3.42401	1.78541e-125	2.8763e-121
Ttr	3.73402	1.00522e-115	1.6194e-111
Cfh	3.8349	1.64164e-137	2.64468e-133
Csf3	3.96626	4.81529e-116	7.75742e-112
Cp	3.98422	4.43305e-169	7.14164e-165
Il1r1	3.99394	7.87797e-165	1.26914e-160
Mt1	4.05345	2.95357e-201	4.7582e-197
Lcn2	5.09696	3.38459e-201	5.45257e-197

## Sheet: EC artery
gene	avg_log2FC	p_val	p_val_adj
Gm4951	-2.93792	1.28256e-24	2.06621e-20
Iigp1	-2.53044	5.40294e-23	8.70414e-19
Dkk2	-2.2521	4.18892e-16	6.74835e-12
Cd74	-2.24304	9.78278e-14	1.57601e-09
Sox6	-2.20394	4.84776e-17	7.80974e-13
Cadps2	-2.04361	1.27331e-18	2.05131e-14
Tsix	-1.95656	6.70417e-17	1.08004e-12
Specc1	-1.93641	5.45481e-15	8.7877e-11
Tanc2	-1.85422	1.05098e-14	1.69314e-10
Stat1	-1.84422	9.25695e-15	1.4913e-10
Mllt3	-1.79506	5.55338e-17	8.9465e-13
Gm12216	-1.7812	5.36131e-16	8.63708e-12
Sgpp2	-1.77515	2.7392e-13	4.41284e-09
Nlrc5	-1.7728	1.06097e-16	1.70922e-12
Sdk1	-1.76143	3.23798e-08	0.000521638
Tek	-1.7164	1.21601e-15	1.95899e-11
Klf2	-1.64008	3.68843e-15	5.94206e-11
H2-D1	-1.60645	3.47628e-12	5.60028e-08
Fam135a	-1.6057	5.00505e-09	8.06313e-05
Gm20663	-1.58952	7.44434e-12	1.19928e-07
Gbp7	-1.5747	8.56407e-14	1.37967e-09
Strbp	-1.5189	1.07356e-08	0.000172951
Nuak1	-1.51276	9.3165e-13	1.50089e-08
Rabgap1	-1.4792	1.72608e-13	2.78071e-09
Vegfc	-1.47574	2.32142e-10	3.7398e-06
Wars	-1.4684	4.48629e-10	7.22741e-06
Gm15155	-1.4641	8.93296e-07	0.014391
H2-Q4	-1.44545	7.17534e-14	1.15595e-09
Nhs	-1.41882	8.80998e-08	0.00141929
Unc5b	-1.40184	7.40936e-09	0.000119365
Klf12	-1.4004	2.48793e-12	4.00806e-08
Aggf1	-1.40016	3.67698e-08	0.000592362
Sox13	-1.38633	2.64928e-10	4.26798e-06
Xist	-1.38012	1.97482e-15	3.18144e-11
Sh3kbp1	-1.36622	7.27889e-09	0.000117263
Col14a1	-1.35971	1.19468e-07	0.00192464
Pcsk5	-1.34956	2.73615e-10	4.40794e-06
Nr3c2	-1.34719	3.44927e-08	0.000555678
Cobll1	-1.34028	5.88852e-09	9.48641e-05
Filip1	-1.34016	4.05852e-12	6.53828e-08
Cdk6	-1.33881	1.57883e-07	0.0025435
Olfr56	-1.32699	1.98647e-11	3.2002e-07
Gbp3	-1.32525	1.21436e-11	1.95634e-07
Pip5k1b	-1.31616	2.94075e-10	4.73755e-06
1700018A04Rik	-1.29331	3.42634e-07	0.00551983
Gbp5	-1.28939	8.21466e-11	1.32338e-06
Rnf220	-1.28211	6.30344e-08	0.00101548
Chn2	-1.25334	2.26052e-09	3.6417e-05
Irgm2	-1.24307	7.2418e-12	1.16665e-07
Stxbp6	-1.24186	3.3724e-08	0.000543294
Zfp69	-1.23671	1.22997e-10	1.98148e-06
B2m	-1.2288	1.63252e-08	0.000262999
Lmo7	-1.20809	1.90441e-08	0.0003068
Fbln2	-1.20772	7.66527e-10	1.23488e-05
Rapgef2	-1.20401	1.45205e-10	2.33924e-06
Cdk19	-1.20004	8.8114e-08	0.00141952
Gbp8	-1.19765	2.43899e-09	3.92921e-05
Emp2	-1.19117	1.48364e-07	0.00239015
Lima1	-1.18497	3.17789e-09	5.11957e-05
H2-Q7	-1.17612	1.79884e-08	0.000289794
Arhgap20	-1.17252	1.99489e-07	0.00321376
Psmb9	-1.13584	1.54224e-08	0.000248455
Gkn3	-1.13315	4.35947e-08	0.00070231
Oasl2	-1.11629	1.20294e-07	0.00193793
Egfl8	-1.11365	9.82678e-08	0.00158309
Mecom	-1.1134	9.40299e-13	1.51482e-08
Fbln5	-1.11265	1.55225e-06	0.0250067
Herc6	-1.11209	3.52875e-11	5.68482e-07
Smyd3	-1.10785	3.38578e-07	0.00545449
Nrep	-1.09651	9.61837e-08	0.00154952
Lrrfip1	-1.09525	9.09778e-07	0.0146565
Pltp	-1.08792	3.46359e-08	0.000557984
Epha4	-1.08448	1.17424e-09	1.89171e-05
Etnk2	-1.07799	1.74382e-06	0.0280929
Sept4	-1.07422	7.25929e-09	0.000116947
Ttc28	-1.0709	1.17323e-07	0.00189007
Creb5	-1.06683	2.80562e-06	0.0451985
Gm16070	-1.06437	1.61006e-07	0.0025938
Efna5	-1.05874	6.63986e-07	0.0106968
Vgll4	-1.04429	2.16734e-06	0.0349158
Mtss1	-1.04191	6.16891e-07	0.00993811
Jag1	-1.03814	1.2855e-06	0.0207094
Tnfsf10	-1.02653	4.80421e-09	7.73959e-05
Dennd1a	-1.02558	1.76517e-09	2.84369e-05
Ldlrad3	-1.0169	2.87097e-08	0.000462513
Pdia5	-1.0115	2.52154e-06	0.0406221
Nrp1	-1.01058	2.01771e-07	0.00325054
Eml6	-1.00221	8.03291e-07	0.012941
Syne2	-1.00056	1.35633e-07	0.00218505
Plcb4	1.2143	1.12112e-08	0.000180612
Cpne8	1.33214	2.8389e-07	0.00457347
Tcf4	1.3519	3.32362e-17	5.35436e-13
Igfbp7	1.49837	2.28136e-08	0.000367527
Ctps	1.52537	6.56127e-07	0.0105702
Susd6	1.53083	1.65644e-06	0.0266853
Sod2	1.54636	1.15771e-06	0.0186508
Uty	1.59351	1.34588e-06	0.0216822
Hif3a	1.60206	1.34588e-06	0.0216822
Lbp	1.62157	7.7371e-07	0.0124645
Hif1a	1.67217	1.85487e-07	0.00298819
Kiz	1.7182	5.18802e-07	0.00835791
Plxna2	1.76672	1.40455e-10	2.26273e-06
Rnf125	1.80896	7.25391e-07	0.011686
Tgfbr3	1.87178	5.53041e-07	0.00890949
P3h2	1.88618	1.39899e-06	0.0225378
Adamts9	1.9014	1.60219e-09	2.58113e-05
Cdh13	1.90185	1.07583e-07	0.00173316
Nfkbia	1.91257	6.92806e-09	0.000111611
Fth1	1.94907	2.89577e-16	4.66508e-12
Pde4b	1.97538	1.51707e-08	0.0002444
Fkbp5	2.03011	1.00039e-09	1.61163e-05
Tmem252	2.05168	2.42499e-10	3.90666e-06
Igfbp3	2.08389	5.52902e-09	8.90725e-05
Mctp1	2.20995	2.12132e-06	0.0341745
Fmnl2	2.26953	7.2217e-13	1.16342e-08
Zbtb16	2.27247	2.36904e-11	3.81653e-07
Edn1	2.49974	8.14861e-10	1.31274e-05
Cxcl1	2.54179	2.08626e-10	3.36096e-06
Apod	2.71874	2.90666e-16	4.68262e-12
Csf3	2.81929	4.23509e-09	6.82273e-05
Saa3	2.88318	3.2838e-16	5.2902e-12
Mt2	3.07795	2.37497e-22	3.82607e-18
Ttr	3.64351	6.52561e-19	1.05128e-14
Lcn2	4.11439	2.27342e-26	3.66247e-22
Mt1	4.3014	1.45764e-35	2.34826e-31

## Sheet: EC dura VWF+
gene	avg_log2FC	p_val	p_val_adj
Iigp1	-2.51694	2.58775e-66	4.16886e-62
Slc6a6	-2.40046	8.71885e-61	1.40461e-56
Dach2	-2.39769	5.0357e-74	8.11252e-70
Hmcn1	-2.1765	1.15179e-67	1.85553e-63
Eln	-2.16056	4.80317e-39	7.73791e-35
Tsix	-2.00014	5.94295e-78	9.57409e-74
Gm20663	-1.94915	6.13928e-70	9.89039e-66
Tmem108	-1.93727	7.77507e-14	1.25256e-09
Nckap5	-1.84918	8.93419e-47	1.4393e-42
Esrrg	-1.84785	3.53614e-50	5.69673e-46
Slit3	-1.83347	4.05402e-34	6.53103e-30
H2-D1	-1.82817	1.70455e-50	2.74603e-46
Xist	-1.82661	1.01241e-84	1.631e-80
Tspan18	-1.79499	1.16545e-51	1.87754e-47
Fam155a	-1.78068	9.92249e-25	1.59851e-20
Gatm	-1.74518	7.38063e-57	1.18902e-52
Nrxn3	-1.71777	3.24419e-38	5.2264e-34
Piezo2	-1.70344	1.0849e-37	1.74778e-33
Robo2	-1.69251	1.73244e-26	2.79095e-22
Elk3	-1.66534	1.31331e-62	2.11575e-58
Rora	-1.65052	2.27251e-63	3.66102e-59
Calcrl	-1.6267	1.79164e-33	2.88634e-29
F8	-1.5938	8.79294e-38	1.41654e-33
Gxylt2	-1.58481	1.49319e-49	2.40553e-45
Fbln2	-1.55946	1.07789e-37	1.73648e-33
Wnt5b	-1.5055	1.56335e-35	2.51855e-31
Cd74	-1.49044	4.30512e-41	6.93555e-37
Gm16070	-1.48586	2.41232e-46	3.88624e-42
Pgm5	-1.48177	3.36309e-35	5.41794e-31
Cdc42ep3	-1.47857	1.31193e-31	2.11353e-27
Plekhg1	-1.4784	3.72696e-46	6.00414e-42
Chrm3	-1.47538	1.40212e-16	2.25882e-12
Gm4951	-1.4624	2.59701e-37	4.18378e-33
Aplnr	-1.4384	1.92551e-46	3.10199e-42
Airn	-1.41089	5.4654e-48	8.80476e-44
Inpp4b	-1.40905	1.38531e-36	2.23173e-32
Nrp2	-1.39685	3.97e-49	6.39567e-45
Vegfc	-1.38811	4.80865e-25	7.74673e-21
Gm5127	-1.37891	2.66154e-20	4.28773e-16
Igf2r	-1.35642	8.17712e-39	1.31733e-34
Dlc1	-1.34669	2.63576e-34	4.2462e-30
Fbxl7	-1.34012	5.61886e-20	9.05198e-16
Nav3	-1.33081	8.87672e-17	1.43004e-12
Crispld1	-1.32763	2.21867e-30	3.57428e-26
Gm12216	-1.32164	3.44654e-46	5.55237e-42
Mill2	-1.30355	6.17567e-38	9.949e-34
Samd12	-1.30282	2.9276e-35	4.71637e-31
Fbn1	-1.30258	1.71799e-23	2.76768e-19
Pltp	-1.29833	2.28104e-27	3.67476e-23
Kdr	-1.2858	5.77782e-32	9.30806e-28
Phactr2	-1.28577	7.42969e-29	1.19692e-24
Gm49267	-1.27972	2.3043e-28	3.71222e-24
Gm26883	-1.26806	1.76618e-34	2.84531e-30
Mtss1	-1.24333	6.74649e-35	1.08686e-30
Klf12	-1.2329	1.64606e-29	2.6518e-25
Rassf3	-1.22751	4.65591e-35	7.50068e-31
Adgre5	-1.22746	5.17488e-35	8.33673e-31
Kitl	-1.20841	3.2817e-23	5.28682e-19
H2-K1	-1.20823	1.83417e-24	2.95485e-20
Ptprg	-1.20263	1.51231e-26	2.43634e-22
H2-Q4	-1.20242	1.72998e-40	2.787e-36
Ptprb	-1.19988	6.77384e-40	1.09127e-35
BC028528	-1.1902	1.79436e-36	2.89072e-32
Ushbp1	-1.18629	6.65991e-36	1.07291e-31
Plvap	-1.18426	2.26139e-28	3.6431e-24
Gm43507	-1.17716	1.01758e-27	1.63932e-23
9330175M20Rik	-1.17654	2.88998e-27	4.65575e-23
Ebf1	-1.16903	8.9181e-27	1.43671e-22
Plagl1	-1.16819	1.10452e-23	1.77938e-19
Irgm2	-1.16702	1.20651e-35	1.94369e-31
Cbfa2t3	-1.15608	1.45794e-31	2.34875e-27
Auts2	-1.15346	4.72046e-37	7.60466e-33
Adgrg6	-1.14707	7.14887e-21	1.15168e-16
Tek	-1.142	1.58747e-36	2.55742e-32
Kcnb1	-1.13911	1.91635e-25	3.08724e-21
Rnf220	-1.12205	7.49716e-25	1.20779e-20
Gab1	-1.11889	3.15418e-16	5.08139e-12
Stat1	-1.11806	3.12854e-26	5.04008e-22
Smad7	-1.10844	2.48409e-25	4.00187e-21
Mef2c	-1.09532	4.53171e-28	7.30058e-24
Prkag2	-1.07962	3.08759e-24	4.97411e-20
Thsd4	-1.07063	7.52511e-20	1.2123e-15
Ptn	-1.06916	3.30939e-28	5.33142e-24
Adgrl4	-1.0691	9.63513e-24	1.55222e-19
Ttc28	-1.06653	6.76313e-31	1.08954e-26
Nlrc5	-1.06163	8.43209e-35	1.35841e-30
Tnfrsf19	-1.05562	1.01855e-11	1.64089e-07
Zfp462	-1.04358	2.42107e-26	3.90034e-22
Pbx1	-1.03729	9.11787e-25	1.46889e-20
B630019A10Rik	-1.03109	2.39691e-23	3.86142e-19
St6galnac3	-1.02866	5.13009e-34	8.26457e-30
Stox2	-1.02814	3.41652e-33	5.50402e-29
Hdac7	-1.01647	3.09744e-28	4.98998e-24
Gm20631	-1.01589	5.51101e-32	8.87823e-28
Mllt3	-1.01517	4.52001e-17	7.28173e-13
Ralgps2	-1.00262	2.22152e-16	3.57887e-12
Chd7	1.0052	4.11259e-08	0.000662538
Ddx3y	1.00617	4.97081e-10	8.00798e-06
Gm47283	1.00621	1.82109e-08	0.000293378
Nfkbiz	1.01386	2.03668e-08	0.000328109
Kcng3	1.01414	7.42971e-10	1.19693e-05
Adam9	1.01474	4.68202e-09	7.54273e-05
Casp4	1.01799	1.67058e-07	0.00269131
Nfkb1	1.02557	9.2651e-12	1.49261e-07
S1pr1	1.02714	1.99859e-08	0.000321972
Lepr	1.03157	2.21992e-07	0.00357629
Pim1	1.03496	1.76861e-07	0.00284922
Nhsl2	1.03661	1.03086e-08	0.000166071
Vcam1	1.03859	4.34026e-07	0.00699215
Sntb2	1.05012	2.24773e-08	0.00036211
Gnl3	1.0511	6.11595e-08	0.00098528
Neurl3	1.05286	1.10919e-06	0.017869
Sdc4	1.05481	1.16891e-08	0.000188312
Rnd1	1.05703	4.34105e-09	6.99344e-05
Hif1a	1.06545	1.28665e-09	2.07279e-05
Pabpc1	1.06718	8.25418e-08	0.00132975
Med13l	1.06895	3.86666e-16	6.22919e-12
Mctp2	1.0699	4.97081e-10	8.00798e-06
Lhfp	1.08477	2.19263e-07	0.00353233
Fnbp1l	1.08493	8.36499e-08	0.0013476
Pim3	1.08998	5.79431e-10	9.33463e-06
Col4a2	1.09127	1.54904e-13	2.49551e-09
Olr1	1.09241	7.39783e-07	0.0119179
Pappa	1.09976	1.5274e-08	0.000246065
Kalrn	1.10007	1.16293e-11	1.87347e-07
Cd14	1.10522	1.11172e-08	0.000179098
Osmr	1.10763	5.23859e-11	8.43937e-07
Prkca	1.11403	6.41369e-08	0.00103325
Birc2	1.11712	8.02123e-09	0.000129222
Ankrd28	1.12151	3.01717e-09	4.86067e-05
Ern1	1.12818	2.87038e-09	4.62418e-05
Pvt1	1.1366	1.11472e-07	0.00179581
Shroom2	1.14018	3.24561e-15	5.22868e-11
Timp1	1.15089	4.83227e-10	7.78478e-06
Meg3	1.15325	7.4911e-08	0.00120682
Gng12	1.15785	9.25093e-13	1.49032e-08
Tcf4	1.16223	1.37514e-36	2.21534e-32
Tmem252	1.17107	1.18126e-10	1.90301e-06
Myrip	1.18452	2.94808e-12	4.74935e-08
Trpm3	1.18478	5.17242e-12	8.33276e-08
Chst11	1.1916	1.37779e-09	2.21962e-05
Dcbld2	1.1921	1.18353e-08	0.000190667
Gm20400	1.19221	9.26755e-11	1.493e-06
Cebpd	1.1923	2.85203e-12	4.59462e-08
Ccl2	1.19583	1.73146e-08	0.000278938
Cxcl2	1.2086	1.13612e-10	1.83029e-06
Kit	1.20867	6.66482e-12	1.0737e-07
Igfbp3	1.21046	2.13807e-10	3.44444e-06
Cebpb	1.21274	5.5762e-11	8.98325e-07
Abca1	1.21859	2.18666e-12	3.5227e-08
Sele	1.23624	5.60028e-10	9.02206e-06
Tacc1	1.25338	2.94588e-22	4.74582e-18
Birc3	1.25655	6.08878e-11	9.80902e-07
Spidr	1.26164	2.24058e-13	3.60957e-09
Sbno2	1.27509	1.2614e-13	2.03212e-09
Col15a1	1.28387	2.14656e-11	3.45811e-07
Pik3r5	1.29314	1.22203e-12	1.96868e-08
Plxdc2	1.29618	1.6739e-08	0.000269666
Gm26917	1.30174	8.12483e-09	0.000130891
Klhl2	1.31688	2.11185e-14	3.40218e-10
Ebf3	1.32398	8.57284e-08	0.00138108
Cpne8	1.33562	4.15335e-22	6.69105e-18
Mgat5	1.34073	1.65374e-14	2.66417e-10
Steap4	1.34945	5.17351e-13	8.33452e-09
Tll1	1.35098	2.70074e-15	4.35089e-11
Plxna2	1.41323	5.17295e-20	8.33362e-16
Serping1	1.42258	7.4117e-14	1.19402e-09
1200007C13Rik	1.43105	3.75937e-12	6.05635e-08
Mlxip	1.457	1.23841e-13	1.99508e-09
Hipk1	1.45706	1.08982e-16	1.7557e-12
Pdlim1	1.47003	2.77562e-14	4.47152e-10
Mical3	1.48662	2.27132e-17	3.65909e-13
Pard3	1.48787	1.44033e-36	2.32036e-32
March3	1.50422	2.21576e-21	3.56959e-17
Rnf125	1.51233	1.42999e-16	2.30372e-12
Akap12	1.51592	8.31481e-08	0.00133952
Ifitm1	1.55117	4.45459e-17	7.17634e-13
Ackr1	1.55224	4.3628e-16	7.02848e-12
Irak3	1.55701	3.69559e-16	5.9536e-12
Ugcg	1.56896	1.4075e-19	2.26749e-15
Cfh	1.57492	1.46457e-38	2.35941e-34
Gda	1.58414	3.66665e-15	5.90698e-11
Ier3	1.5958	1.55742e-21	2.509e-17
Uty	1.60872	4.18836e-17	6.74745e-13
Lrg1	1.61508	1.05438e-19	1.6986e-15
Mast4	1.62305	5.87327e-38	9.46184e-34
Glis3	1.63007	3.02518e-12	4.87356e-08
Lbp	1.63038	2.0915e-33	3.3694e-29
Mid1	1.63809	1.2665e-24	2.04034e-20
Adipor2	1.6449	4.39941e-22	7.08745e-18
Wwp1	1.64953	4.06961e-25	6.55614e-21
Ctps	1.65699	4.68401e-19	7.54593e-15
Ap4e1	1.6692	4.79781e-15	7.72927e-11
Arhgap26	1.67305	1.42344e-56	2.29316e-52
Csf2rb	1.70345	1.06472e-19	1.71526e-15
Edn1	1.70545	5.26835e-11	8.48732e-07
Ctsl	1.71729	1.99814e-16	3.219e-12
Usp54	1.72626	6.21182e-17	1.00072e-12
Itgb3	1.73613	5.13086e-23	8.26582e-19
Olfr1033	1.75689	1.89107e-18	3.04652e-14
Xbp1	1.84345	7.94037e-27	1.27919e-22
Susd6	1.9401	4.25789e-48	6.85945e-44
Hif3a	1.9482	4.49892e-26	7.24777e-22
Sod2	1.96598	1.19281e-26	1.92161e-22
Errfi1	1.99368	1.54236e-20	2.48475e-16
Plcb4	2.02275	9.84123e-73	1.58542e-68
Sema3a	2.02395	3.20701e-14	5.1665e-10
Tnip1	2.03469	6.07009e-27	9.77891e-23
Il1r1	2.04457	1.13891e-21	1.83478e-17
Slc39a14	2.13944	2.61883e-31	4.21893e-27
Pawr	2.20347	7.6023e-31	1.22473e-26
Icam1	2.20363	1.51168e-30	2.43532e-26
Nfkbia	2.2546	4.57754e-40	7.37442e-36
Fth1	2.38197	6.23407e-74	1.00431e-69
Serpina3n	2.42431	2.47268e-30	3.98349e-26
Kiz	2.50276	1.30832e-32	2.1077e-28
Apod	2.54478	1.80403e-48	2.9063e-44
Cp	2.60027	2.99562e-56	4.82594e-52
Fmnl2	2.62384	1.42188e-92	2.29065e-88
Fkbp5	2.76312	4.35241e-54	7.01173e-50
Cxcl1	2.83787	2.11537e-33	3.40786e-29
Saa3	2.86539	1.37148e-48	2.20946e-44
Selp	2.94785	2.00705e-45	3.23336e-41
Pde4b	3.09924	2.63939e-65	4.25205e-61
Zbtb16	3.18829	3.49875e-60	5.63648e-56
Ttr	3.55016	5.23802e-59	8.43845e-55
Mt2	3.55458	1.30467e-79	2.10182e-75
Csf3	3.95787	1.08433e-63	1.74685e-59
Mt1	4.20727	3.9123e-116	6.30272e-112
Lcn2	4.89625	1.50086e-104	2.41789e-100

## Sheet: EC dure VWF-
gene	avg_log2FC	p_val	p_val_adj
Xist	-2.22061	2.68079e-108	4.31875e-104
Arhgap18	-2.114	1.64224e-51	2.64566e-47
Tsix	-2.08736	1.02332e-75	1.64856e-71
Iigp1	-1.88996	4.7463e-65	7.64628e-61
Cd74	-1.81719	1.43329e-50	2.30902e-46
Gm20663	-1.7478	1.61536e-65	2.60235e-61
Rnf220	-1.74629	2.63609e-44	4.24674e-40
Igf2r	-1.66529	4.88691e-57	7.87282e-53
Airn	-1.6637	4.55021e-70	7.33039e-66
H2-D1	-1.64482	6.05282e-48	9.75109e-44
Gab1	-1.58261	5.58715e-32	9.00091e-28
Piezo2	-1.51597	1.00137e-47	1.61321e-43
Klf12	-1.47997	1.50058e-29	2.41743e-25
Slc6a6	-1.46895	1.84161e-24	2.96683e-20
Rora	-1.46296	2.33428e-41	3.76053e-37
Exoc3l2	-1.45753	5.16209e-36	8.31613e-32
Gulp1	-1.45233	1.68981e-36	2.72228e-32
Filip1	-1.4405	4.93425e-44	7.94908e-40
Chrm3	-1.43851	1.26148e-10	2.03225e-06
Gm12216	-1.42996	1.09606e-39	1.76576e-35
Hmcn1	-1.41684	3.92893e-42	6.3295e-38
Sept4	-1.38821	4.184e-39	6.74042e-35
Ppp1r9a	-1.37604	5.01408e-29	8.07769e-25
Fam198b	-1.36279	3.1898e-28	5.13876e-24
H2-Q4	-1.34601	1.1793e-37	1.89985e-33
Tspan18	-1.32665	1.62363e-39	2.61567e-35
Irgm2	-1.30753	2.66231e-37	4.28897e-33
Ncald	-1.30091	2.37358e-32	3.82384e-28
H2-K1	-1.30068	1.6698e-30	2.69004e-26
Ppp1r16b	-1.28947	3.11743e-36	5.02219e-32
Etl4	-1.26312	5.48671e-35	8.83909e-31
Mcc	-1.25295	2.07665e-22	3.34548e-18
Auts2	-1.23907	9.66013e-35	1.55625e-30
Ebf1	-1.2152	1.10585e-33	1.78153e-29
Mgll	-1.19928	5.33794e-23	8.59942e-19
Sp100	-1.19468	2.55674e-29	4.11891e-25
Mtss1	-1.18893	2.31863e-30	3.73532e-26
BC028528	-1.1844	5.18466e-33	8.35249e-29
Ptprg	-1.17254	5.01524e-23	8.07955e-19
Myo18a	-1.17181	1.9071e-30	3.07234e-26
Aplnr	-1.1648	7.22629e-27	1.16416e-22
Map2k6	-1.1351	1.81225e-30	2.91954e-26
Dlc1	-1.12965	7.72613e-29	1.24468e-24
Unc5b	-1.11018	4.37682e-22	7.05106e-18
Zfp710	-1.09823	4.32296e-27	6.96429e-23
Itpkb	-1.0863	9.09228e-28	1.46477e-23
Gm4951	-1.07765	1.6533e-22	2.66346e-18
Mef2c	-1.07752	5.43768e-26	8.7601e-22
Stox2	-1.06607	7.48041e-34	1.20509e-29
Ttc28	-1.05441	9.89265e-29	1.59371e-24
Sparcl1	-1.05233	1.03508e-27	1.66751e-23
F8	-1.03962	9.51581e-19	1.533e-14
Rassf3	-1.03932	4.33291e-24	6.98032e-20
Dysf	-1.03907	2.63269e-25	4.24127e-21
Elk3	-1.03893	6.50208e-36	1.04748e-31
Agmo	-1.02596	2.81391e-16	4.53321e-12
Nr3c1	-1.01965	1.31542e-23	2.11915e-19
Nlrc5	-1.00853	7.62209e-24	1.22792e-19
Nav3	-1.00742	4.41807e-19	7.11752e-15
Gm15283	1.00239	2.5161e-06	0.0405344
Pdzd2	1.00833	3.72186e-07	0.00599592
Synpo	1.01159	4.46201e-07	0.0071883
Slc10a6	1.01441	2.27376e-11	3.66302e-07
Tnfaip3	1.01973	3.21292e-11	5.17601e-07
Spidr	1.02378	5.60828e-08	0.000903494
Acer2	1.02449	2.25236e-06	0.0362856
Ndfip1	1.03012	6.74316e-09	0.000108632
Nfkbiz	1.0309	2.63683e-10	4.24793e-06
Pdlim7	1.03226	2.15725e-07	0.00347533
Slc38a2	1.03531	2.10268e-09	3.38742e-05
Steap4	1.03691	9.62175e-09	0.000155006
Il6	1.04854	6.1109e-10	9.84466e-06
Man1a	1.05104	1.29452e-11	2.08547e-07
Hif1a	1.0515	1.84791e-11	2.97698e-07
Aqp1	1.05665	2.80901e-06	0.0452532
Gas7	1.06195	3.44103e-08	0.000554351
Cfap69	1.06314	5.02324e-09	8.09245e-05
Birc3	1.07028	9.01055e-09	0.00014516
Wbp1l	1.07867	3.33251e-09	5.36868e-05
Shroom2	1.08409	8.98136e-15	1.4469e-10
Gm26917	1.09165	5.69855e-08	0.000918037
Adamts1	1.09465	2.92896e-08	0.000471855
Inhbb	1.09871	2.11356e-09	3.40494e-05
Ctps	1.11143	8.43746e-11	1.35927e-06
Lox	1.11417	9.14356e-09	0.000147303
Dcbld2	1.11912	2.10358e-09	3.38887e-05
Chst11	1.12686	1.83312e-08	0.000295316
Cblb	1.1347	8.5275e-11	1.37378e-06
Serping1	1.14416	2.47956e-11	3.99456e-07
Sbno2	1.14863	9.13573e-10	1.47177e-05
Adipor2	1.16453	3.38941e-10	5.46034e-06
Errfi1	1.16561	4.73928e-09	7.63498e-05
Pde7b	1.16738	4.45054e-12	7.16982e-08
Lncpint	1.16863	8.33535e-09	0.000134283
Hif3a	1.17505	1.16306e-13	1.87368e-09
Sgms1	1.19242	4.48181e-19	7.2202e-15
Cebpb	1.19787	1.24126e-13	1.99967e-09
Igfbp3	1.20732	4.8238e-09	7.77114e-05
Gm20400	1.22496	4.70873e-13	7.58576e-09
Npas2	1.23072	1.15668e-09	1.86341e-05
Ctsl	1.24248	5.5259e-09	8.90223e-05
Abca1	1.24776	3.12798e-19	5.03918e-15
Cfh	1.25129	2.07209e-08	0.000333813
Timp1	1.28916	1.19925e-13	1.932e-09
Ifitm1	1.2901	6.02235e-16	9.70201e-12
Ddx3y	1.29064	4.67941e-14	7.53852e-10
Mical3	1.29447	2.10364e-11	3.38896e-07
Cxcl2	1.29788	5.99135e-12	9.65207e-08
Serpina3n	1.30461	8.8876e-16	1.43179e-11
Tll1	1.31652	1.02268e-08	0.000164754
Csf2rb	1.31889	1.08518e-12	1.74822e-08
Tgm2	1.32561	1.65546e-11	2.66695e-07
Lrg1	1.3317	5.59552e-14	9.01438e-10
Insr	1.34235	4.63322e-12	7.46411e-08
Trpm3	1.34301	1.38442e-13	2.2303e-09
Ap4e1	1.34529	2.81264e-12	4.53116e-08
Slco3a1	1.35076	1.11414e-13	1.79488e-09
Edn1	1.36292	6.06532e-10	9.77122e-06
Tmem252	1.36334	2.38997e-15	3.85024e-11
Tmem2	1.37234	2.18358e-14	3.51774e-10
Akap12	1.37314	2.20362e-11	3.55004e-07
Cpne8	1.37904	1.47086e-21	2.36955e-17
Ugcg	1.39265	4.36333e-12	7.02933e-08
Adamts9	1.40401	3.44303e-28	5.54672e-24
Pvt1	1.41762	7.47114e-18	1.2036e-13
Irak3	1.44867	7.31508e-16	1.17846e-11
Ier3	1.45623	5.09674e-17	8.21085e-13
Cebpd	1.47342	3.41874e-17	5.5076e-13
Arhgap26	1.47975	7.75112e-37	1.24871e-32
Sod2	1.51065	3.80369e-19	6.12774e-15
Irak2	1.51797	1.15991e-14	1.86861e-10
Serpine1	1.52062	2.60823e-09	4.20187e-05
Pdlim1	1.52424	2.13897e-17	3.44589e-13
Ccl2	1.54098	9.88639e-14	1.5927e-09
Pard3	1.5799	1.18024e-20	1.90136e-16
Gda	1.5941	2.52637e-14	4.06999e-10
Xbp1	1.59448	2.00693e-18	3.23317e-14
Plcb4	1.59772	3.61999e-52	5.8318e-48
Itgb3	1.63969	2.64006e-22	4.25313e-18
Rnf125	1.66394	1.23612e-21	1.99139e-17
March3	1.68071	1.6826e-24	2.71067e-20
Olfr1033	1.68838	1.82977e-20	2.94777e-16
Uty	1.73805	1.50391e-21	2.4228e-17
Glis3	1.76341	2.98485e-12	4.80859e-08
Mctp1	1.79148	1.53915e-29	2.47957e-25
Icam1	1.83418	4.61333e-21	7.43208e-17
Gm17268	1.86464	5.99169e-11	9.65262e-07
Pde4b	1.86783	6.94853e-35	1.11941e-30
Lbp	1.88298	6.46696e-28	1.04183e-23
Nfkbia	1.91505	2.49165e-34	4.01405e-30
Tnip1	1.94933	3.10739e-28	5.006e-24
Pawr	1.95858	1.83991e-25	2.96409e-21
Fmnl2	1.97805	2.49382e-54	4.01754e-50
Il1r1	2.10937	1.09948e-22	1.77126e-18
Slc39a14	2.1117	3.55347e-34	5.72464e-30
Fth1	2.11233	4.24979e-69	6.84641e-65
Kiz	2.15178	7.39772e-32	1.19177e-27
Cp	2.33034	3.1574e-32	5.08657e-28
Fkbp5	2.37293	1.15876e-51	1.86676e-47
Apod	2.48222	1.99671e-49	3.21671e-45
Sema3a	2.57697	5.53438e-26	8.91589e-22
Saa3	2.58446	8.97034e-51	1.44512e-46
Cxcl1	2.6517	4.03049e-35	6.49312e-31
Zbtb16	2.72112	6.44413e-45	1.03815e-40
Selp	3.06989	7.07856e-35	1.14036e-30
Mt2	3.46422	3.92797e-82	6.32796e-78
Ttr	3.48031	3.05839e-75	4.92706e-71
Csf3	3.52899	3.34368e-53	5.38666e-49
Lcn2	4.22933	2.83094e-90	4.56064e-86
Mt1	4.24583	3.85807e-130	6.21535e-126
